# Supplementary material for: Idiopathic Normal Pressure Hydrocephalus and Progressive Supranuclear Palsy: Two Single Entities or Neurodegenerative Overlap Syndrome? A Case Report
Source: Medicina (Kaunas). 2023 Apr 6;59(4):720. doi: 10.3390/medicina59040720 (PMC10141108; doi:10.3390/medicina59040720)
Supplement: Supplementary file 1 [file medicina-59-00720-s001.zip]

Archive with 2 entries (2 files):
- Straka_Video S1.mp4
- Straka_Video S2.mp4
